# Supplementary material for: DNA-methylation profiling distinguishes malignant melanomas from benign nevi
Source: Pigment Cell Melanoma Res. 2011 Jan 21;24(2):352–60. doi: 10.1111/j.1755-148X.2011.00828.x (PMC3073305; doi:10.1111/j.1755-148X.2011.00828.x)
Supplement: Supplementary file 2 [file pcmr0024-0352-SD2.xls]

## Sheet: Sheet1 (3)
Table S1. Clinical and histologic characteristics of cutaneous melanocytic nevi and primary melanomas evaluated for DNA promoter methylation
	Sample Set #1		Sample Set #2
Characteristic	Melanomas	Nevi	Melanomas	Nevi
	N = 22	N = 27	N = 25	N = 29
	n (%)	n (%)	n (%)	n (%)
Sex
Male	11 (50%)	10 (37.0)	12 (48.0)	19 (65.5)
Female	11 (50%)	17 (63.0)	13 (52.0)	10 (34.5)
Age
< 40 yrs	6 (27.3)	22 (81.5)	6 (24.0)	16 (55.2)
> 40 yrs	16 (72.7)	5 (18.5)	19 (76.0)	13 (44.8)
Anatomic site
Trunk	7 (31.8)	13 (48.2)	12 (48.0)	21 (72.4)
Head/neck	5 (22.7)	10 (37.0)	7 (28.0)	1 (3.5)
Extremity	10 (45.5)	4 (14.8)	6 (24.0)	7 (24.1)
Melanoma histologic subtype
SSM	11 (50.0)	na	12 (48.0)	na
NM	2 (9.1)	na	3 (12.0)	na
LMM	3 (13.6)	na	2 (8.0)	na
ALM	3 (13.6)	na	2 (8.0)	na
UNCL, SC	3 (13.6)	na	6 (24.0)	na
Breslow thickness (mm)
< 1.0	4 (18.2)	na	6 (24.0)	na
> 1.0 to > 2.0	4 (18.2)	na	4 (16.0)	na
> 2.0 to > 4.0	4 (18.2)	na	5 (20.0)	na
> 4.0	10 (45.5)	na	10 (40.0)	na
Melanocytic nevus type
Intradermal	na	9 (33.3)	na
Compound	na	11 (40.7)	na	2 (6.9)
Compound with congenital pattern	na	6 (22.2)	na	6 (20.7)
Compound dysplastic with slight atypia	na	1 (3.7)	na	13 (44.8)
Compound dysplastic with slight to moderate atypia	na		na	7 (24.1)
Compound dysplastic with severe atypia	na		na	1 (3.5)
Abbreviations: SSM; superficial spreading melanoma, LMM; lentigo maligna melanoma, NM; nodular melanoma, ALM; acral lentiginous melanoma, SC; spindle cell melanoma, UNCL; unclassifiable melanoma, na; not applicable.
