# Supplementary material for: DNA-methylation profiling distinguishes malignant melanomas from benign nevi
Source: Pigment Cell Melanoma Res. 2011 Jan 21;24(2):352–60. doi: 10.1111/j.1755-148X.2011.00828.x (PMC3073305; doi:10.1111/j.1755-148X.2011.00828.x)
Supplement: Supplementary file 3 [file pcmr0024-0352-SD3.xls]

## Sheet: Sheet1
Table S2. 168 CpG sites that distinguish melanomas from nevi in sample set 1 after Bonferroni correction
TargetID	Raw_p	Bonferroni_p	FDR_p	Melanoma Mean β	Mole Mean β	Mean Δβ
ACTG2_P346_F	1.27e-07	0.000125429	1.72e-06	0.737192	0.915377	0.178184
ACVR1_E328_R	6.77e-07	0.000669311	6.9e-06	0.756291	0.890735	0.134444
AFF3_P122_F	1.61e-13	1.59e-10	1.99e-11	0.856647	0.977078	0.120431
AGXT_E115_R	4.87e-08	4.80734e-05	8.29e-07	0.917597	0.96948	0.0518833
ALOX12_E85_R	4.87e-08	4.80734e-05	8.29e-07	0.75682	0.32246	-0.43436
ALOX12_P223_R	1.60481e-05	0.0158555	0.000105003	0.729627	0.411344	-0.318283
APBA2_P227_F	4.78e-09	4.72e-06	1.28e-07	0.911298	0.980831	0.0695332
ARHGDIB_P148_R	2.4e-06	0.00237328	2.04593e-05	0.403044	0.613195	0.210151
B3GALT5_P330_F	9.28e-08	9.17331e-05	1.41e-06	0.794507	0.955929	0.161423
BCL3_E71_F	5.05e-06	0.00498559	3.95682e-05	0.218561	0.415234	0.196673
BLK_P668_R	1.81e-10	1.79e-07	7.17e-09	0.859785	0.971117	0.111332
BMPR1A_E88_F	8.11e-06	0.00801121	6.06909e-05	0.514312	0.765679	0.251367
BMPR2_P1271_F	1.19839e-05	0.0118401	8.39722e-05	0.0277913	0.0652207	0.0374294
C4B_P191_F	1.28294e-05	0.0126754	8.56448e-05	0.932158	0.976176	0.0440172
CARD15_P302_R	1.63e-06	0.00161346	1.5079e-05	0.199461	0.536554	0.337093
CASP8_E474_F	4.17e-07	0.000412183	4.74e-06	0.387328	0.750386	0.363057
CCL3_E53_R	4.88e-11	4.82e-08	2.68e-09	0.703588	0.927293	0.223705
CD1A_P414_R	5.54e-07	0.000547104	5.82e-06	0.889985	0.977376	0.0873903
CD2_P68_F	8.05e-14	7.95e-11	1.48e-11	0.707726	0.960155	0.252428
CD34_P339_R	3.13e-07	0.000308835	3.59e-06	0.769134	0.908767	0.139633
CD86_P3_F	1.02186e-05	0.010096	7.2633e-05	0.425149	0.757135	0.331986
CDH13_P88_F	5.79e-06	0.00572077	4.46935e-05	0.695255	0.367434	-0.327821
CDH17_P376_F	6.75e-08	6.66407e-05	1.06e-06	0.901444	0.959327	0.0578833
COL1A1_P117_R	2.4e-06	0.00237328	2.04593e-05	0.354747	0.677144	0.322397
COL1A2_E299_F	2.01e-07	0.000198158	2.48e-06	0.628309	0.0510372	-0.577272
CSF2_E248_R	3.74e-10	3.69e-07	1.42e-08	0.862305	0.968789	0.106484
CSF3_E242_R	6.75e-08	6.66407e-05	1.06e-06	0.909589	0.970081	0.0604917
CSF3_P309_R	9.23e-10	9.12e-07	3.04e-08	0.751075	0.90728	0.156205
DES_E228_R	4.87e-08	4.80734e-05	8.29e-07	0.278192	0.0629723	-0.215219
DES_P1006_R	1.72e-07	0.000170405	2.22e-06	0.731706	0.887373	0.155666
DLC1_P695_F	1.09e-10	1.08e-07	4.9e-09	0.742708	0.940828	0.19812
DMP1_P134_F	3.23e-09	3.19e-06	9.37e-08	0.806919	0.939757	0.132837
DSG1_E292_F	2.06e-06	0.00203705	1.84883e-05	0.640562	0.896277	0.255715
DSG1_P159_R	2.94e-08	2.90471e-05	5.59e-07	0.297951	0.66344	0.365489
DSP_P36_F	1.46e-08	1.44281e-05	3.01e-07	0.0448341	0.158146	0.113312
EGF_P242_R	3.93e-09	3.88e-06	1.08e-07	0.82631	0.951201	0.124891
EGR4_E70_F	8.11e-06	0.00801121	6.06909e-05	0.221855	0.366394	0.14454
EMR3_E61_F	2.08e-08	2.05576e-05	4.11e-07	0.502952	0.889406	0.386454
EMR3_P39_R	1.75e-08	1.72411e-05	3.52e-07	0.631388	0.899749	0.268361
EPHA2_P203_F	5.54e-07	0.000547104	5.82e-06	0.503935	0.161559	-0.342376
EPHB4_P313_R	1.79e-07	0.000177004	2.27e-06	0.0536928	0.184057	0.130364
EPHX1_P22_F	5.79e-09	5.72e-06	1.38e-07	0.895614	0.968213	0.0725994
EVI2A_E420_F	4.88e-11	4.82e-08	2.68e-09	0.759285	0.966342	0.207057
EVI2A_P94_R	9.23e-10	9.12e-07	3.04e-08	0.302322	0.763664	0.461342
FGF9_P1404_F	1.28294e-05	0.0126754	8.56448e-05	0.0954733	0.170262	0.0747887
FGFR1_E317_F	2.73e-06	0.00269303	2.30173e-05	0.0590858	0.108729	0.0496436
FOSL2_E384_R	1.46e-08	1.44281e-05	3.01e-07	0.874231	0.95267	0.0784385
FRZB_P406_F	3.1e-07	0.000306716	3.59e-06	0.463634	0.0360107	-0.427623
FZD9_P175_F	2.94e-08	2.90471e-05	5.59e-07	0.128572	0.200634	0.0720616
GABRA5_P1016_F	1.22e-08	1.2048e-05	2.68e-07	0.746044	0.955434	0.20939
GNMT_P197_F	5.54e-07	0.000547104	5.82e-06	0.488423	0.188701	-0.299722
GPR116_E328_R	1.63e-06	0.00161346	1.5079e-05	0.884249	0.968192	0.0839433
GPR116_P850_F	1.18e-07	0.000116129	1.71e-06	0.868006	0.934401	0.0663951
GSTM2_P453_R	4.4e-07	0.000434777	4.94e-06	0.550139	0.202454	-0.347685
HBII-52_P563_F	9.11e-06	0.00899768	6.56765e-05	0.535808	0.865021	0.329213
HGF_P1293_R	7.31e-07	0.000722355	7.3e-06	0.900626	0.968005	0.0673789
HIF1A_P488_F	3.72458e-05	0.0367989	0.000224384	0.0408011	0.136782	0.0959808
HLA-DPA1_P28_R	3.48e-08	3.44251e-05	6.38e-07	0.557115	0.883747	0.326632
HLA-DPB1_P540_F	1.43e-06	0.00141545	1.34805e-05	0.95002	0.979769	0.0297492
HOXA11_P698_F	1.02186e-05	0.010096	7.2633e-05	0.8781	0.673679	-0.204421
HPN_P374_R	4.40152e-05	0.043487	0.000258851	0.718343	0.507881	-0.210462
HTR2A_E10_R	6.37e-07	0.000629059	6.55e-06	0.830096	0.945816	0.11572
IAPP_E280_F	1.2e-06	0.00119019	1.17841e-05	0.825701	0.952202	0.126501
IFNG_P459_R	6.9e-09	6.82e-06	1.57e-07	0.658828	0.897696	0.238868
IGF2AS_E4_F	3.41694e-05	0.0337594	0.000208391	0.166735	0.311079	0.144344
IL10_P348_F	2.75e-11	2.72e-08	1.81e-09	0.947162	0.981842	0.0346797
IL11_P11_R	2.39078e-05	0.0236209	0.000149499	0.054178	0.0893878	0.0352098
IL13_E75_R	8.4e-11	8.3e-08	4.15e-09	0.923518	0.979556	0.0560381
IL2_P607_R	2.05e-09	2.03e-06	6.34e-08	0.546229	0.892822	0.346593
IPF1_P750_F	2.11e-06	0.00208918	1.84883e-05	0.72469	0.371543	-0.353147
ITK_E166_R	2.7e-12	2.66e-09	2.22e-10	0.772594	0.97447	0.201876
ITK_P114_F	1.09e-10	1.08e-07	4.9e-09	0.62076	0.918963	0.298202
JAG1_P66_F	1.43e-06	0.00141545	1.34805e-05	0.0424883	0.113139	0.0706507
KCNK4_E3_F	1.27e-07	0.000125429	1.72e-06	0.467246	0.0934216	-0.373825
KLK10_P268_R	1.48e-07	0.000146312	1.95e-06	0.273508	0.664463	0.390955
KLK11_P1290_F	1.86e-06	0.00183702	1.70094e-05	0.824135	0.944211	0.120075
KRT1_P798_R	2.33e-07	0.000230244	2.84e-06	0.654008	0.850749	0.196741
LAT_E46_F	1.41e-10	1.39e-07	5.81e-09	0.532191	0.893022	0.36083
LCK_E28_F	1.09e-11	1.08e-08	7.72e-10	0.806818	0.956367	0.149549
LMO2_E148_F	6.43e-11	6.35e-08	3.34e-09	0.907553	0.976847	0.0692933
LOX_P313_R	1.63772e-05	0.0161807	0.000106452	0.52412	0.0845374	-0.439582
LTA_P214_R	6.75e-08	6.66407e-05	1.06e-06	0.754681	0.943292	0.188611
LTB4R_P163_F	1.81e-12	1.79e-09	1.63e-10	0.842808	0.96224	0.119432
MAS1_P469_R	1.73e-07	0.000171168	2.22e-06	0.894891	0.962091	0.0671995
MAS1_P657_R	1.28294e-05	0.0126754	8.56448e-05	0.915043	0.975148	0.0601052
MEST_P62_R	3.5e-06	0.00345627	2.85642e-05	0.633125	0.286736	-0.346388
MMP10_E136_R	1.27e-07	0.000125429	1.72e-06	0.6861	0.913673	0.227574
MMP19_E274_R	1.28294e-05	0.0126754	8.56448e-05	0.825449	0.933805	0.108355
MMP2_P303_R	2.7e-07	0.00026676	3.21e-06	0.479947	0.828887	0.348939
MMP7_P613_F	5.79e-09	5.72e-06	1.38e-07	0.877041	0.957893	0.0808517
MPL_P62_F	6.17e-07	0.000609151	6.41e-06	0.8528	0.949966	0.0971664
MPO_P883_R	8.05e-14	7.95e-11	1.48e-11	0.227594	0.761731	0.534137
MSH3_E3_F	4.81e-07	0.000475193	5.33e-06	0.751953	0.874562	0.122608
MSH3_P13_R	4.47e-06	0.00441704	3.56213e-05	0.506215	0.690203	0.183988
MST1R_P87_R	2.00024e-05	0.0197623	0.000127499	0.649936	0.368725	-0.281211
MT1A_P600_F	2.76518e-05	0.02732	0.000171824	0.758727	0.954294	0.195567
MUSK_P308_F	2.11e-06	0.00208918	1.84883e-05	0.624798	0.908051	0.283253
NEFL_E23_R	1.14552e-05	0.0113177	8.08407e-05	0.497498	0.24342	-0.254079
NOS2A_E117_R	9.23e-10	9.12e-07	3.04e-08	0.851889	0.962459	0.110571
NOTCH4_P938_F	2.01e-07	0.000198158	2.48e-06	0.765266	0.935856	0.170591
NPR2_P1093_F	1.60481e-05	0.0158555	0.000105003	0.781999	0.578097	-0.203903
OPCML_P71_F	8.37e-06	0.00826951	6.21768e-05	0.282881	0.710735	0.427854
OSM_P188_F	1.61e-13	1.59e-10	1.99e-11	0.732844	0.962893	0.230049
OSM_P34_F	4.58e-08	4.5277e-05	8.23e-07	0.664688	0.912842	0.248154
PECAM1_P135_F	3.68e-11	3.64e-08	2.27e-09	0.725275	0.938469	0.213194
PGR_E183_R	4.20834e-05	0.0415784	0.000248973	0.615841	0.83987	0.224029
PIK3R1_P307_F	3.49e-06	0.003446	2.85642e-05	0.897169	0.954737	0.0575689
PLA2G2A_E268_F	1.43e-06	0.00141545	1.34805e-05	0.705422	0.898693	0.193272
PLG_E406_F	9.23e-10	9.12e-07	3.04e-08	0.790872	0.946673	0.155801
PMP22_P975_F	2.77e-07	0.000273562	3.26e-06	0.782793	0.951974	0.169181
PROM1_P44_R	6.46e-08	6.38733e-05	1.06e-06	0.848553	0.953931	0.105378
PSCA_E359_F	1.26e-06	0.00124029	1.21597e-05	0.631607	0.846632	0.215025
PTHLH_E251_F	4.83e-13	4.77e-10	4.77e-11	0.625894	0.909067	0.283173
PTHLH_P757_F	7.85e-12	7.75e-09	5.96e-10	0.837387	0.954981	0.117594
PTHR1_E36_R	5.85e-09	5.78e-06	1.38e-07	0.928015	0.966204	0.0381894
PTHR1_P258_F	5.54e-07	0.000547104	5.82e-06	0.568396	0.831406	0.26301
PTK6_E50_F	1.28294e-05	0.0126754	8.56448e-05	0.27693	0.616872	0.339942
PTK7_E317_F	1.09e-07	0.000107353	1.6e-06	0.3986	0.668173	0.269573
PWCR1_E81_R	3.48e-08	3.44251e-05	6.38e-07	0.835421	0.974047	0.138626
PWCR1_P357_F	9.11e-06	0.00899768	6.56765e-05	0.637119	0.85753	0.220411
RARA_E128_R	4.20834e-05	0.0415784	0.000248973	0.371634	0.107569	-0.264065
RUNX3_E27_R	8.05e-14	7.95e-11	1.48e-11	0.623019	0.957772	0.334753
RUNX3_P247_F	8.96e-14	8.86e-11	1.48e-11	0.576921	0.964786	0.387865
RUNX3_P393_R	4.02e-14	3.98e-11	1.48e-11	0.699106	0.962768	0.263663
RYK_P493_F	4.049e-05	0.0400041	0.000242449	0.0671673	0.137287	0.0701197
SEMA3B_E96_F	1.43553e-05	0.014183	9.51881e-05	0.38286	0.684595	0.301735
SERPINA5_E69_F	2.00024e-05	0.0197623	0.000127499	0.585395	0.786857	0.201462
SERPINB2_P939_F	2.24156e-05	0.0221466	0.000141061	0.913843	0.963587	0.0497442
SFTPA1_P421_F	3.89e-09	3.84e-06	1.08e-07	0.817394	0.940235	0.122841
SFTPD_E169_F	2.7e-07	0.00026676	3.21e-06	0.764932	0.935524	0.170593
SHB_P691_R	3.96e-06	0.00390928	3.17827e-05	0.471033	0.805221	0.334188
SLC14A1_E295_F	7e-09	6.92e-06	1.57e-07	0.739992	0.917252	0.17726
SLC22A2_E271_R	6.46e-08	6.38733e-05	1.06e-06	0.922607	0.976374	0.053767
SNCG_P98_R	2.11e-06	0.00208918	1.84883e-05	0.675724	0.86581	0.190086
SNRPN_SEQ_18_S99	3.6165e-05	0.035731	0.000219209	0.620406	0.792023	0.171617
SNURF_E256_R	2.11e-06	0.00208918	1.84883e-05	0.546134	0.849098	0.302964
SNURF_P2_R	1.48e-07	0.000146312	1.95e-06	0.390709	0.612654	0.221945
SNURF_P78_F	5.05e-06	0.00498559	3.95682e-05	0.594294	0.805314	0.21102
SOD3_P225_F	1.5e-09	1.48e-06	4.78e-08	0.950754	0.979878	0.0291238
SPI1_P48_F	4.02e-14	3.98e-11	1.48e-11	0.819406	0.968925	0.14952
STAT5A_E42_F	5.69e-06	0.00562162	4.42647e-05	0.0902988	0.204854	0.114555
SYK_P584_F	3.96e-06	0.00390928	3.17827e-05	0.688657	0.895659	0.207002
TDG_E129_F	3.23e-09	3.19e-06	9.37e-08	0.603934	0.81797	0.214036
TDGF1_E53_R	1.79244e-05	0.0177093	0.000115747	0.641378	0.815188	0.17381
TEK_P526_F	6.41e-06	0.00633241	4.90884e-05	0.674123	0.856436	0.182312
TFF2_P557_R	9.6e-07	0.000948879	9.49e-06	0.910488	0.974306	0.063818
THBS2_P605_R	4.85e-07	0.000479408	5.33e-06	0.617854	0.943541	0.325688
THPO_E483_F	1.09e-07	0.000107353	1.6e-06	0.913862	0.97603	0.0621683
TIE1_E66_R	1.41e-10	1.39e-07	5.81e-09	0.793419	0.956528	0.163109
TIMP3_P690_R	3.5e-06	0.00345627	2.85642e-05	0.957644	0.981965	0.0243211
TNFRSF10D_E27_F	3.07512e-05	0.0303822	0.000189889	0.733053	0.411155	-0.321898
TNFSF8_E258_R	2.82e-13	2.78e-10	3.09e-11	0.584019	0.949571	0.365552
TNFSF8_P184_F	7.21e-06	0.007126	5.48154e-05	0.243967	0.49675	0.252783
TRAF4_P372_F	9.28e-08	9.17331e-05	1.41e-06	0.123213	0.314043	0.19083
TRIP6_P1090_F	9.11e-06	0.00899768	6.56765e-05	0.578832	0.11552	-0.463311
TRIP6_P1274_R	2.4e-06	0.00237328	2.04593e-05	0.635841	0.224302	-0.411538
TRPM5_E87_F	5.79e-09	5.72e-06	1.38e-07	0.784429	0.937942	0.153513
UGT1A1_E11_F	7.31e-07	0.000722355	7.3e-06	0.922231	0.976289	0.0540571
UGT1A1_P315_R	3.41694e-05	0.0337594	0.000208391	0.669998	0.852415	0.182417
UGT1A1_P564_R	2.23017e-05	0.0220341	0.000141061	0.930858	0.980311	0.0494523
USP29_P282_R	1.28294e-05	0.0126754	8.56448e-05	0.831971	0.95424	0.122269
VAV2_P1182_F	8.8e-06	0.0086963	6.48978e-05	0.0354451	0.060451	0.0250059
WNT8B_E487_F	1.22e-07	0.000120983	1.72e-06	0.777757	0.92357	0.145813
WNT8B_P216_R	1.22e-07	0.000120983	1.72e-06	0.915429	0.954236	0.0388068
XPC_P226_R	3.09e-06	0.00305251	2.58688e-05	0.713621	0.864604	0.150983
ZIM2_P22_F	1.28294e-05	0.0126754	8.56448e-05	0.516438	0.721453	0.205015
ZIM3_E203_F	1.46e-08	1.44281e-05	3.01e-07	0.9043	0.979178	0.0748771
ZNFN1A1_P179_F	5.85e-09	5.78e-06	1.38e-07	0.931905	0.980334	0.0484298
